# Supplementary material for: 2-[(E)-(2,3-Dimethyl­phen­yl)imino­meth­yl]phenol
Source: Acta Crystallogr Sect E Struct Rep Online. 2010 Aug 28;66(Pt 9):o2439. doi: 10.1107/S1600536810033398 (PMC3008100; doi:10.1107/S1600536810033398)
Supplement: Supplementary file 1 [file e-66-o2439-sup1.cif]

##############################################################################
###                                                                        ###
###        Electronic paper (Acta Crystallographica Section E)             ###
###                                                                        ###
##############################################################################
#                                                                            #
# This CIF contains the data in a paper accepted for publication in Acta     #
# Crystallographica Section E. It conforms to the requirements of Notes      #
# for Authors for Section E, and has been peer reviewed under the auspices   #
# of the IUCr Commission on Journals.                                        #
#                                                                            #
# Full details of the Crystallographic Information File format               #
# are given in the paper "The Crystallographic Information File (CIF):       #
# a New Standard Archive File for Crystallography" by S. R. Hall, F. H.      #
# Allen and I. D. Brown [Acta Cryst. (1991), A47, 655-685].                  #
#                                                                            #
# The current version of the core CIF dictionary is obtainable from          #
# ftp://ftp.iucr.org/pub/cif_core.dic. The current version number is 2.4.    #
#                                                                            #
# Software is freely available for graphical display of the structure(s) in  #
# this CIF.  For information consult the CIF home page http://www.iucr.org/  #
# cif/home.html                                                              #
#                                                                            #
# This file may be used for bona fide research purposes within the           #
# scientific community so long as proper attribution is given to the journal # 
# article from which it was obtained.                                        #
#                                                                            #
##############################################################################
                                             
data_global
_audit_creation_method     ?
_journal_date_recd_electronic     2010-08-17
_journal_date_accepted     2010-08-18
_journal_name_full     'Acta Crystallographica, Section E'
_journal_year     2010
_journal_volume     66
_journal_issue      9
_journal_page_first     o2439
_journal_page_last     o2439
_journal_paper_category     QO
_journal_coeditor_code     BQ2232
_publ_contact_author
;
Muhammad Nawaz Tahir
University of Sargodha
Department of Physics
Sargodha
Pakistan
;
_publ_contact_author_email     'dmntahir_uos@yahoo.com'
_publ_contact_author_fax     '0092 48 32 22 121'
_publ_contact_author_phone     '0092 48 92 30 914'
_publ_section_title
;
2-[(<i>E</i>)-(2,3-Dimethylphenyl)iminomethyl]phenol
;
loop_
    _publ_author_name
    _publ_author_address
    'Tahir, M. Nawaz'
;
Department of Physics
University of Sargodha
Sargodha
Pakistan
;
    'Muhammad Ilyas Tariq'
;
Department of Chemistry
University of Sargodha
Sargodha
Pakistan
;
    'Shahbaz Ahmad'
;
Department of Chemistry
University of Sargodha
Sargodha
Pakistan
;
    'Muhammad Sarfraz'
;
Department of Chemistry
University of Sargodha
Sargodha
Pakistan
;
    'Riaz H. Tariq'
;
Institute of Chemical and Pharmaceutical Sciences
The University of Faisalabad
Faisalabad
Pakistan
;
data_I
_audit_creation_method     SHELXL-97
_chemical_name_systematic
;
2-[(<i>E</i>)-(2,3-Dimethylphenyl)iminomethyl]phenol
;
_chemical_name_common     ?
_chemical_formula_moiety     'C15 H15 N O'
_chemical_formula_sum     'C15 H15 N O'
_chemical_formula_iupac     'C15 H15 N O'
_chemical_formula_weight     225.28
_symmetry_cell_setting     orthorhombic
_symmetry_space_group_name_H-M     'P 21 21 21'
_symmetry_space_group_name_Hall     'P 2ac 2ab'
loop_
    _symmetry_equiv_pos_site_id
    _symmetry_equiv_pos_as_xyz
    1 x,y,z
    2 1/2-x,-y,1/2+z
    3 1/2+x,1/2-y,-z
    4 -x,1/2+y,1/2-z
_cell_length_a     7.5641(7)
_cell_length_b     12.5889(13)
_cell_length_c     13.0643(14)
_cell_angle_alpha     90
_cell_angle_beta     90
_cell_angle_gamma     90
_cell_volume     1244.0(2)
_cell_formula_units_Z     4
_cell_measurement_reflns_used     687
_cell_measurement_theta_min     2.25
_cell_measurement_theta_max     25.24
_cell_measurement_temperature     296(2)
_exptl_crystal_description     needle
_exptl_crystal_colour     colorless
_exptl_crystal_size_max     0.32
_exptl_crystal_size_mid     0.12
_exptl_crystal_size_min     0.10
_exptl_crystal_density_diffrn     1.203
_exptl_crystal_density_meas     ?
_exptl_crystal_density_method     'not measured'
_exptl_crystal_F_000     480
_exptl_absorpt_coefficient_mu     0.075
_exptl_absorpt_correction_type     multi-scan
_exptl_absorpt_process_details     '(SADABS; Bruker, 2005)'
_exptl_absorpt_correction_T_min     0.980
_exptl_absorpt_correction_T_max     0.985
_exptl_special_details
;
;
_diffrn_ambient_temperature     296(2)
_diffrn_radiation_type     MoK\a
_diffrn_radiation_wavelength     0.71073
_diffrn_radiation_source     'fine-focus sealed tube'
_diffrn_radiation_monochromator     graphite
_diffrn_measurement_device_type     'Bruker Kappa APEXII CCD'
_diffrn_measurement_method     \w
_diffrn_detector_area_resol_mean     8.1
_diffrn_reflns_number     9729
_diffrn_reflns_av_R_equivalents     0.0849
_diffrn_reflns_av_sigmaI/netI     0.0681
_diffrn_reflns_theta_min     2.25
_diffrn_reflns_theta_max     25.24
_diffrn_reflns_theta_full     25.05
_diffrn_measured_fraction_theta_max     0.999
_diffrn_measured_fraction_theta_full     0.999
_diffrn_reflns_limit_h_min     -9
_diffrn_reflns_limit_h_max     8
_diffrn_reflns_limit_k_min     -15
_diffrn_reflns_limit_k_max     15
_diffrn_reflns_limit_l_min     -15
_diffrn_reflns_limit_l_max     15
_diffrn_standards_number     0
_diffrn_standards_interval_count     ?
_diffrn_standards_interval_time     ?
_diffrn_standards_decay_%     ?
_refine_special_details
;
Refinement of <i>F</i>^2^ against ALL reflections. The weighted <i>R</i>-factor
<i>wR</i> and goodness of fit <i>S</i> are based on <i>F</i>^2^, conventional
<i>R</i>-factors <i>R</i> are based on <i>F</i>, with <i>F</i> set to zero for
negative <i>F</i>^2^. The threshold expression of <i>F</i>^2^ >
\s(<i>F</i>^2^) is used only for calculating <i>R</i>-factors(gt) <i>etc</i>.
and is not relevant to the choice of reflections for refinement.
<i>R</i>-factors based on <i>F</i>^2^ are statistically about twice as large
as those based on <i>F</i>, and <i>R</i>- factors based on ALL data will be
even larger.
;
_reflns_number_total     1316
_reflns_number_gt     687
_reflns_threshold_expression     I>2\s(I)
_refine_ls_structure_factor_coef     Fsqd
_refine_ls_matrix_type     full
_refine_ls_R_factor_all     0.1634
_refine_ls_R_factor_gt     0.0777
_refine_ls_wR_factor_gt     0.1296
_refine_ls_wR_factor_ref     0.1571
_refine_ls_goodness_of_fit_ref     1.112
_refine_ls_restrained_S_all     1.112
_refine_ls_number_reflns     1316
_refine_ls_number_parameters     157
_refine_ls_number_restraints     0
_refine_ls_hydrogen_treatment     constr
_refine_ls_weighting_scheme     calc
_refine_ls_weighting_details
                 'calc w=1/[\s^2^(Fo^2^)+(0.0624P)^2^] where P=(Fo^2^+2Fc^2^)/3'
_atom_sites_solution_hydrogens     geom
_atom_sites_solution_primary     direct
_atom_sites_solution_secondary     difmap
_refine_ls_shift/su_max     0.000
_refine_ls_shift/su_mean     0.000
_refine_diff_density_max     0.114
_refine_diff_density_min     -0.129
loop_
    _atom_type_symbol
    _atom_type_description
    _atom_type_scat_dispersion_real
    _atom_type_scat_dispersion_imag
    _atom_type_scat_source
    'C' 'C' 0.0033 0.0016
                         'International Tables Vol C Tables 4.2.6.8 and 6.1.1.4'
    'H' 'H' 0.0000 0.0000
                         'International Tables Vol C Tables 4.2.6.8 and 6.1.1.4'
    'N' 'N' 0.0061 0.0033
                         'International Tables Vol C Tables 4.2.6.8 and 6.1.1.4'
    'O' 'O' 0.0106 0.0060
                         'International Tables Vol C Tables 4.2.6.8 and 6.1.1.4'
_computing_data_collection     'APEX2 (Bruker, 2009)'
_computing_cell_refinement     'SAINT (Bruker, 2009)'
_computing_data_reduction     'SAINT (Bruker, 2009)'
_computing_structure_solution     'SHELXS97 (Sheldrick, 2008)'
_computing_structure_refinement     'SHELXL97 (Sheldrick, 2008)'
_computing_molecular_graphics
                  'ORTEP-3 for Windows (Farrugia, 1997) and PLATON (Spek, 2009)'
_computing_publication_material
                                'WinGX (Farrugia, 1999) and PLATON (Spek, 2009)'
loop_
    _atom_site_type_symbol
    _atom_site_label
    _atom_site_fract_x
    _atom_site_fract_y
    _atom_site_fract_z
    _atom_site_U_iso_or_equiv
    _atom_site_thermal_displace_type
    _atom_site_calc_flag
    _atom_site_refinement_flags
    _atom_site_occupancy
    O O1 -0.1515(5) 0.5069(3) 0.2310(3) 0.0897(19) Uani . . 1.000
    N N1 -0.0156(5) 0.3687(4) 0.1080(3) 0.0627(17) Uani . . 1.000
    C C1 0.0128(6) 0.3279(4) 0.0080(4) 0.056(2) Uani . . 1.000
    C C2 0.0758(6) 0.3945(5) -0.0690(5) 0.059(2) Uani . . 1.000
    C C3 0.0952(6) 0.3556(5) -0.1668(4) 0.065(2) Uani . . 1.000
    C C4 0.0551(7) 0.2503(6) -0.1881(5) 0.077(3) Uani . . 1.000
    C C5 -0.0066(7) 0.1849(5) -0.1113(5) 0.083(3) Uani . . 1.000
    C C6 -0.0298(7) 0.2231(5) -0.0142(5) 0.072(2) Uani . . 1.000
    C C7 0.1219(8) 0.5080(4) -0.0424(5) 0.088(3) Uani . . 1.000
    C C8 0.1642(9) 0.4236(5) -0.2532(4) 0.106(3) Uani . . 1.000
    C C9 0.0214(6) 0.3121(4) 0.1866(4) 0.064(2) Uani . . 1.000
    C C10 -0.0210(7) 0.3453(4) 0.2888(4) 0.061(2) Uani . . 1.000
    C C11 0.0197(8) 0.2804(5) 0.3715(4) 0.081(2) Uani . . 1.000
    C C12 -0.0244(10) 0.3084(6) 0.4696(5) 0.095(3) Uani . . 1.000
    C C13 -0.1103(10) 0.4022(7) 0.4868(6) 0.097(3) Uani . . 1.000
    C C14 -0.1526(7) 0.4687(5) 0.4063(6) 0.088(3) Uani . . 1.000
    C C15 -0.1088(7) 0.4403(5) 0.3083(5) 0.068(3) Uani . . 1.000
    H H1 -0.11767 0.48168 0.17655 0.1075 Uiso . . 1.000
    H H4 0.06981 0.22390 -0.25406 0.0926 Uiso . . 1.000
    H H5 -0.03254 0.11425 -0.12564 0.0997 Uiso . . 1.000
    H H6 -0.07406 0.17895 0.03678 0.0859 Uiso . . 1.000
    H H7A 0.24802 0.51622 -0.04157 0.1311 Uiso . . 1.000
    H H7B 0.07492 0.52507 0.02387 0.1311 Uiso . . 1.000
    H H7C 0.07187 0.55492 -0.09262 0.1311 Uiso . . 1.000
    H H8A 0.08868 0.48428 -0.26179 0.1586 Uiso . . 1.000
    H H8B 0.16581 0.38290 -0.31528 0.1586 Uiso . . 1.000
    H H8C 0.28187 0.44699 -0.23737 0.1586 Uiso . . 1.000
    H H9 0.07767 0.24716 0.17715 0.0767 Uiso . . 1.000
    H H11 0.07817 0.21654 0.36011 0.0969 Uiso . . 1.000
    H H12 0.00398 0.26397 0.52398 0.1147 Uiso . . 1.000
    H H13 -0.14067 0.42136 0.55328 0.1166 Uiso . . 1.000
    H H14 -0.21052 0.53261 0.41862 0.1054 Uiso . . 1.000
loop_
    _atom_site_aniso_label
    _atom_site_aniso_U_11
    _atom_site_aniso_U_22
    _atom_site_aniso_U_33
    _atom_site_aniso_U_12
    _atom_site_aniso_U_13
    _atom_site_aniso_U_23
    O1 0.084(3) 0.075(3) 0.110(4) 0.023(3) 0.003(3) -0.009(3)
    N1 0.049(3) 0.061(3) 0.078(3) -0.008(2) 0.003(3) -0.001(3)
    C1 0.038(3) 0.050(4) 0.081(4) -0.001(3) -0.005(3) -0.001(3)
    C2 0.045(3) 0.057(4) 0.075(4) -0.002(3) -0.009(3) 0.010(4)
    C3 0.052(3) 0.071(5) 0.073(4) 0.001(3) -0.015(3) 0.018(4)
    C4 0.071(4) 0.083(5) 0.077(4) 0.005(3) -0.009(3) -0.015(4)
    C5 0.078(4) 0.071(5) 0.101(5) -0.011(4) 0.004(4) -0.010(4)
    C6 0.071(4) 0.063(4) 0.081(4) -0.012(3) 0.009(3) 0.005(3)
    C7 0.084(4) 0.057(4) 0.122(5) -0.011(4) -0.007(4) 0.015(4)
    C8 0.118(6) 0.113(6) 0.086(5) -0.006(5) -0.005(4) 0.019(4)
    C9 0.049(3) 0.056(4) 0.087(4) 0.001(3) 0.005(3) -0.003(4)
    C10 0.055(3) 0.057(4) 0.071(4) -0.003(3) 0.004(3) -0.005(3)
    C11 0.090(4) 0.066(4) 0.086(4) -0.004(4) -0.002(4) -0.007(4)
    C12 0.114(6) 0.089(6) 0.083(5) -0.024(5) 0.003(4) -0.003(4)
    C13 0.084(5) 0.112(7) 0.096(5) -0.030(5) 0.019(4) -0.031(5)
    C14 0.067(4) 0.078(5) 0.118(6) -0.001(3) 0.003(4) -0.018(5)
    C15 0.054(3) 0.065(5) 0.085(5) -0.003(3) 0.005(3) -0.006(4)
_geom_special_details
;
Bond distances, angles <i>etc</i>. have been calculated using the rounded
fractional coordinates. All su's are estimated from the variances of the
(full) variance-covariance matrix. The cell e.s.d.'s are taken into account in
the estimation of distances, angles and torsion angles
;
loop_
    _geom_bond_atom_site_label_1
    _geom_bond_atom_site_label_2
    _geom_bond_site_symmetry_1
    _geom_bond_site_symmetry_2
    _geom_bond_distance
    _geom_bond_publ_flag
    O1 C15 . . 1.352(7) no
    O1 H1 . . 0.8200 no
    N1 C1 . . 1.420(7) no
    N1 C9 . . 1.281(7) no
    C1 C6 . . 1.389(8) no
    C1 C2 . . 1.394(8) no
    C2 C7 . . 1.511(8) no
    C2 C3 . . 1.376(8) no
    C3 C4 . . 1.388(10) no
    C3 C8 . . 1.510(8) no
    C4 C5 . . 1.379(9) no
    C5 C6 . . 1.368(9) no
    C9 C10 . . 1.435(7) no
    C10 C15 . . 1.392(8) no
    C10 C11 . . 1.389(8) no
    C11 C12 . . 1.370(9) no
    C12 C13 . . 1.366(11) no
    C13 C14 . . 1.382(11) no
    C14 C15 . . 1.370(10) no
    C4 H4 . . 0.9300 no
    C5 H5 . . 0.9300 no
    C6 H6 . . 0.9300 no
    C7 H7A . . 0.9600 no
    C7 H7B . . 0.9600 no
    C7 H7C . . 0.9600 no
    C8 H8A . . 0.9600 no
    C8 H8B . . 0.9600 no
    C8 H8C . . 0.9600 no
    C9 H9 . . 0.9300 no
    C11 H11 . . 0.9300 no
    C12 H12 . . 0.9300 no
    C13 H13 . . 0.9300 no
    C14 H14 . . 0.9300 no
loop_
    _geom_contact_atom_site_label_1
    _geom_contact_atom_site_label_2
    _geom_contact_distance
    _geom_contact_site_symmetry_1
    _geom_contact_site_symmetry_2
    _geom_contact_publ_flag
    O1 N1 2.582(6) . . no
    O1 H8C 2.8900 . 2_565 no
    N1 O1 2.582(6) . . no
    N1 H1 1.8500 . . no
    N1 H7B 2.3600 . . no
    C1 C6 3.520(7) . 3_555 no
    C2 C6 3.503(8) . 3_555 no
    C6 C2 3.503(8) . 3_455 no
    C6 C1 3.520(7) . 3_455 no
    C1 H1 3.0900 . . no
    C2 H6 2.8400 . 3_555 no
    C2 H14 2.9200 . 2_464 no
    C3 H6 3.0600 . 3_555 no
    C5 H8A 3.0800 . 4_544 no
    C6 H9 2.6500 . . no
    C7 H8A 2.8900 . . no
    C7 H8C 2.9200 . . no
    C8 H7A 3.0700 . . no
    C8 H7C 2.7600 . . no
    C8 H5 3.0400 . 4_554 no
    C9 H1 2.3800 . . no
    C9 H6 2.6800 . . no
    C12 H7A 3.0400 . 2_565 no
    C13 H7A 2.9500 . 2_565 no
    C15 H8C 2.9100 . 2_565 no
    H1 N1 1.8500 . . no
    H1 C1 3.0900 . . no
    H1 C9 2.3800 . . no
    H1 H7B 2.5300 . . no
    H4 H8B 2.2700 . . no
    H5 C8 3.0400 . 4_544 no
    H5 H8A 2.2400 . 4_544 no
    H6 C9 2.6800 . . no
    H6 H9 2.3300 . . no
    H6 C2 2.8400 . 3_455 no
    H6 C3 3.0600 . 3_455 no
    H7A C8 3.0700 . . no
    H7A C12 3.0400 . 2_564 no
    H7A C13 2.9500 . 2_564 no
    H7B N1 2.3600 . . no
    H7B H1 2.5300 . . no
    H7C C8 2.7600 . . no
    H7C H8A 2.3900 . . no
    H8A C7 2.8900 . . no
    H8A H7C 2.3900 . . no
    H8A C5 3.0800 . 4_554 no
    H8A H5 2.2400 . 4_554 no
    H8B H4 2.2700 . . no
    H8C C7 2.9200 . . no
    H8C O1 2.8900 . 2_564 no
    H8C C15 2.9100 . 2_564 no
    H9 C6 2.6500 . . no
    H9 H6 2.3300 . . no
    H9 H11 2.4200 . . no
    H11 H9 2.4200 . . no
    H14 C2 2.9200 . 2_465 no
loop_
    _geom_angle_atom_site_label_1
    _geom_angle_atom_site_label_2
    _geom_angle_atom_site_label_3
    _geom_angle_site_symmetry_1
    _geom_angle_site_symmetry_2
    _geom_angle_site_symmetry_3
    _geom_angle
    _geom_angle_publ_flag
    C15 O1 H1 . . . 109.00 no
    C1 N1 C9 . . . 120.2(5) no
    N1 C1 C2 . . . 119.9(5) no
    C2 C1 C6 . . . 120.0(5) no
    N1 C1 C6 . . . 120.0(5) no
    C1 C2 C3 . . . 119.5(6) no
    C1 C2 C7 . . . 118.8(5) no
    C3 C2 C7 . . . 121.7(6) no
    C2 C3 C4 . . . 120.2(5) no
    C2 C3 C8 . . . 122.0(5) no
    C4 C3 C8 . . . 117.9(5) no
    C3 C4 C5 . . . 119.9(6) no
    C4 C5 C6 . . . 120.5(6) no
    C1 C6 C5 . . . 119.9(6) no
    N1 C9 C10 . . . 122.3(5) no
    C9 C10 C15 . . . 121.8(5) no
    C11 C10 C15 . . . 118.0(5) no
    C9 C10 C11 . . . 120.2(5) no
    C10 C11 C12 . . . 121.5(6) no
    C11 C12 C13 . . . 119.5(7) no
    C12 C13 C14 . . . 120.6(7) no
    C13 C14 C15 . . . 119.8(6) no
    O1 C15 C14 . . . 118.6(5) no
    C10 C15 C14 . . . 120.7(6) no
    O1 C15 C10 . . . 120.7(5) no
    C3 C4 H4 . . . 120.00 no
    C5 C4 H4 . . . 120.00 no
    C4 C5 H5 . . . 120.00 no
    C6 C5 H5 . . . 120.00 no
    C1 C6 H6 . . . 120.00 no
    C5 C6 H6 . . . 120.00 no
    C2 C7 H7A . . . 110.00 no
    C2 C7 H7B . . . 109.00 no
    C2 C7 H7C . . . 109.00 no
    H7A C7 H7B . . . 109.00 no
    H7A C7 H7C . . . 109.00 no
    H7B C7 H7C . . . 109.00 no
    C3 C8 H8A . . . 109.00 no
    C3 C8 H8B . . . 109.00 no
    C3 C8 H8C . . . 109.00 no
    H8A C8 H8B . . . 109.00 no
    H8A C8 H8C . . . 109.00 no
    H8B C8 H8C . . . 110.00 no
    N1 C9 H9 . . . 119.00 no
    C10 C9 H9 . . . 119.00 no
    C10 C11 H11 . . . 119.00 no
    C12 C11 H11 . . . 119.00 no
    C11 C12 H12 . . . 120.00 no
    C13 C12 H12 . . . 120.00 no
    C12 C13 H13 . . . 120.00 no
    C14 C13 H13 . . . 120.00 no
    C13 C14 H14 . . . 120.00 no
    C15 C14 H14 . . . 120.00 no
loop_
    _geom_torsion_atom_site_label_1
    _geom_torsion_atom_site_label_2
    _geom_torsion_atom_site_label_3
    _geom_torsion_atom_site_label_4
    _geom_torsion_site_symmetry_1
    _geom_torsion_site_symmetry_2
    _geom_torsion_site_symmetry_3
    _geom_torsion_site_symmetry_4
    _geom_torsion
    _geom_torsion_publ_flag
    C9 N1 C1 C2 . . . . -141.7(5) no
    C9 N1 C1 C6 . . . . 41.3(7) no
    C1 N1 C9 C10 . . . . -173.7(4) no
    N1 C1 C2 C7 . . . . 3.3(7) no
    C6 C1 C2 C3 . . . . 0.0(7) no
    C6 C1 C2 C7 . . . . -179.7(5) no
    N1 C1 C6 C5 . . . . 178.3(5) no
    C2 C1 C6 C5 . . . . 1.2(8) no
    N1 C1 C2 C3 . . . . -177.0(4) no
    C1 C2 C3 C4 . . . . -1.1(7) no
    C7 C2 C3 C4 . . . . 178.7(5) no
    C7 C2 C3 C8 . . . . 0.2(8) no
    C1 C2 C3 C8 . . . . -179.5(5) no
    C2 C3 C4 C5 . . . . 0.9(8) no
    C8 C3 C4 C5 . . . . 179.3(5) no
    C3 C4 C5 C6 . . . . 0.4(8) no
    C4 C5 C6 C1 . . . . -1.5(8) no
    N1 C9 C10 C11 . . . . 179.1(5) no
    N1 C9 C10 C15 . . . . 1.5(8) no
    C9 C10 C11 C12 . . . . -177.8(6) no
    C15 C10 C11 C12 . . . . -0.1(9) no
    C9 C10 C15 O1 . . . . -2.5(8) no
    C9 C10 C15 C14 . . . . 178.0(5) no
    C11 C10 C15 O1 . . . . 179.8(5) no
    C11 C10 C15 C14 . . . . 0.3(8) no
    C10 C11 C12 C13 . . . . 0.0(10) no
    C11 C12 C13 C14 . . . . -0.1(11) no
    C12 C13 C14 C15 . . . . 0.3(10) no
    C13 C14 C15 O1 . . . . -179.9(6) no
    C13 C14 C15 C10 . . . . -0.4(9) no
loop_
    _geom_hbond_atom_site_label_D
    _geom_hbond_atom_site_label_H
    _geom_hbond_atom_site_label_A
    _geom_hbond_site_symmetry_A
    _geom_hbond_distance_DH
    _geom_hbond_distance_HA
    _geom_hbond_distance_DA
    _geom_hbond_angle_DHA
    _geom_hbond_publ_flag
    O1 H1 N1 . 0.82 1.85 2.582(6) 148 yes
    C7 H7A Cg1 2_564 0.96 2.92 3.782(6) 150 yes
