# Supplementary material for: 2-[(E)-(2,3-Dimethyl­phen­yl)imino­meth­yl]phenol
Source: Acta Crystallogr Sect E Struct Rep Online. 2010 Aug 28;66(Pt 9):o2439. doi: 10.1107/S1600536810033398 (PMC3008100; doi:10.1107/S1600536810033398)
Supplement: Supplementary file 2 [file e-66-o2439-Isup2.hkl]

#
# h,k,l, Fc-squared, Fo-squared, sigma(Fo-squared) and status flag
#
data_I
_shelx_title ' T in P2(1)2(1)2(1)'
_shelx_refln_list_code          4
_shelx_F_calc_maximum      156.15
_exptl_crystal_F_000       480.00
_reflns_d_resolution_high  0.8334
 
loop_
 _symmetry_equiv_pos_as_xyz
 'x, y, z'
 'x+1/2, -y+1/2, -z'
 '-x, y+1/2, -z+1/2'
 '-x+1/2, -y, z+1/2'
 
_cell_length_a     7.5641
_cell_length_b    12.5889
_cell_length_c    13.0643
_cell_angle_alpha  90.000
_cell_angle_beta   90.000
_cell_angle_gamma  90.000
 
_shelx_F_squared_multiplier     1.000
 
loop_
 _refln_index_h
 _refln_index_k
 _refln_index_l
 _refln_F_squared_calc
 _refln_F_squared_meas
 _refln_F_squared_sigma
 _refln_observed_status
   2   0   0    24381.87    23440.39    191.90 o
   4   0   0       80.76       89.13     12.25 o
   6   0   0      236.78      257.16     14.37 o
   8   0   0       70.99       55.63     28.41 o
   1   1   0      200.54      190.31      3.09 o
   2   1   0      226.04      220.09      6.60 o
   3   1   0        0.28        1.19      2.16 o
   4   1   0       55.09       65.58      4.59 o
   5   1   0      180.23      188.13      7.82 o
   6   1   0        3.99        0.99      4.01 o
   7   1   0        1.34        1.61      7.96 o
   8   1   0        3.75      -15.34     17.40 o
   9   1   0        8.29      -24.85     24.85 o
   0   2   0      201.54      193.18      7.14 o
   1   2   0    16484.96    15945.53    125.98 o
   2   2   0    10940.21    10874.92     85.42 o
   3   2   0      281.67      281.15      6.35 o
   4   2   0     3691.23     3480.10     33.52 o
   5   2   0        4.86        2.44      3.33 o
   6   2   0       25.17       18.51      5.93 o
   7   2   0       15.31       19.34      9.21 o
   8   2   0        0.11       15.39     24.38 o
   1   3   0      937.31      849.65     11.31 o
   2   3   0      446.95      414.01      6.10 o
   3   3   0      193.78      192.96      7.80 o
   4   3   0       82.44       80.97      7.11 o
   5   3   0       26.23       28.49      6.91 o
   6   3   0        0.87       -4.65      5.49 o
   7   3   0        1.52       -2.48      6.97 o
   8   3   0        5.04       21.50     14.56 o
   0   4   0      413.55      434.50     13.13 o
   1   4   0      176.87      184.08      8.19 o
   2   4   0      343.73      343.83      6.94 o
   3   4   0     1423.96     1401.02     16.56 o
   4   4   0      144.70      146.80      6.94 o
   5   4   0      202.40      207.53     14.65 o
   6   4   0       20.53       14.18      5.66 o
   7   4   0       13.49       27.07     13.38 o
   8   4   0        1.43       11.94     24.50 o
   1   5   0      117.53      137.87      9.21 o
   2   5   0      155.30      192.26      8.77 o
   3   5   0       60.38       62.88      4.91 o
   4   5   0        6.27       11.34      4.06 o
   5   5   0       91.84       84.78      6.77 o
   6   5   0       63.48       72.83      8.73 o
   7   5   0        2.98       16.19     10.19 o
   8   5   0       10.05       28.35     16.10 o
   0   6   0      755.12      685.32     27.04 o
   1   6   0      253.36      273.73     13.16 o
   2   6   0      176.51      217.06     17.15 o
   3   6   0       65.96       68.66      5.29 o
   4   6   0      108.25      129.95     11.03 o
   5   6   0       13.62       10.04      5.09 o
   6   6   0      168.04      175.79     14.80 o
   7   6   0        7.97        7.61     10.57 o
   8   6   0       34.04       14.69     15.47 o
   1   7   0        6.46       -4.37      6.35 o
   2   7   0      153.33      191.21     16.81 o
   3   7   0       12.59       16.78      3.81 o
   4   7   0        6.38        8.96      5.63 o
   5   7   0       23.79       32.08      8.39 o
   6   7   0        0.99        2.22      8.11 o
   7   7   0      100.43      105.58     18.58 o
   8   7   0        5.75       26.00     14.03 o
   0   8   0       46.40       56.93     15.10 o
   1   8   0       32.23       40.34     10.22 o
   2   8   0       24.90       48.05     10.87 o
   3   8   0       65.51       75.99      6.48 o
   4   8   0       93.92       94.84      9.75 o
   5   8   0       47.09       31.02      8.68 o
   6   8   0       22.42       16.28     10.66 o
   7   8   0       11.47        6.90     13.54 o
   1   9   0        3.47       -2.19      7.30 o
   2   9   0        0.49       -0.77      5.64 o
   3   9   0       51.89       54.99      6.84 o
   4   9   0        3.99        4.45      4.58 o
   5   9   0       10.79        2.70      8.71 o
   6   9   0       12.91       16.60     12.59 o
   7   9   0        2.23        5.35     12.55 o
   0  10   0       34.73       35.23     23.55 o
   1  10   0       21.59       16.60      9.49 o
   2  10   0        0.23        2.77      6.88 o
   3  10   0        0.03        8.82      6.31 o
   4  10   0        0.79       -5.08      9.10 o
   5  10   0        0.01        6.30     17.04 o
   6  10   0        2.41       -9.51     19.98 o
   1  11   0        0.35       -6.02      7.21 o
   2  11   0        0.93       -1.42      6.26 o
   3  11   0        2.22        3.68      8.67 o
   4  11   0        0.60        3.79     10.93 o
   5  11   0        1.37       -7.37     16.80 o
   6  11   0        0.61      -13.79     16.47 o
   0  12   0       17.30       10.81     15.99 o
   1  12   0        2.65      -11.77      9.74 o
   2  12   0        0.63       -6.98      7.73 o
   3  12   0        3.50        8.20     10.04 o
   4  12   0        2.73        8.16     20.00 o
   5  12   0        2.51       14.45     20.58 o
   1  13   0        1.12        9.85     11.74 o
   2  13   0        2.67        7.21     12.87 o
   3  13   0        0.63       13.44     17.40 o
   4  13   0        7.45       17.02     20.76 o
   0  14   0        0.42       11.13     20.95 o
   1  14   0        3.78        3.46     14.87 o
   2  14   0        2.86       -0.69     13.25 o
   3  14   0        0.18      -16.63     19.49 o
   1  15   0        0.03       21.42     16.69 o
   1   0   1     1679.65     1505.76     13.44 o
   2   0   1     4780.51     4768.69     34.77 o
   3   0   1      101.11      115.11      5.24 o
   4   0   1      112.37      110.25      6.47 o
   5   0   1      219.88      205.72      8.02 o
   6   0   1       51.06       45.54      5.51 o
   7   0   1      133.42      123.90     12.64 o
   8   0   1        7.55        1.03     15.79 o
   9   0   1        5.60      -13.02     27.93 o
   0   1   1     2121.67     1879.09     31.60 o
   1   1   1     1025.23      945.53      5.10 o
   2   1   1     8211.00     8091.58     38.24 o
   3   1   1      546.92      551.69      5.88 o
   4   1   1      345.54      345.44      6.00 o
   5   1   1        6.02        2.58      2.28 o
   6   1   1       50.54       50.77      3.93 o
   7   1   1        5.45        4.12      5.81 o
   8   1   1        2.08       -4.65     12.07 o
   9   1   1        2.50      -22.10     14.73 o
   0   2   1     1371.39     1214.25     10.92 o
   1   2   1     1229.35     1162.18      6.12 o
   2   2   1     3657.63     3534.12     18.19 o
   3   2   1     1834.02     1774.21     12.36 o
   4   2   1      662.07      592.92      9.25 o
   5   2   1      105.21      107.70      4.74 o
   6   2   1      146.41      136.58      8.62 o
   7   2   1        1.83        2.18      5.26 o
   8   2   1       22.74       16.24      9.49 o
   0   3   1      379.74      340.92      6.55 o
   1   3   1     1097.82     1026.35      7.29 o
   2   3   1      524.38      498.58      4.84 o
   3   3   1      184.30      190.48      3.91 o
   4   3   1      295.71      295.83      5.96 o
   5   3   1        8.89        9.18      2.71 o
   6   3   1       25.71       27.60      4.03 o
   7   3   1        1.42        0.30      5.21 o
   8   3   1        9.68       16.43     10.63 o
   0   4   1     1510.57     1430.29     20.60 o
   1   4   1       61.07       61.22      3.11 o
   2   4   1      711.79      720.27      6.36 o
   3   4   1      918.68      884.78      9.00 o
   4   4   1      621.56      581.85      8.15 o
   5   4   1      151.81      168.04      5.82 o
   6   4   1      110.37       99.57      6.08 o
   7   4   1       23.96       23.34      6.01 o
   8   4   1        5.95        5.24      8.50 o
   0   5   1     1548.38     1591.98     20.00 o
   1   5   1      449.41      438.44      6.82 o
   2   5   1      228.54      255.08      6.36 o
   3   5   1      451.49      487.93      5.93 o
   4   5   1      111.27      124.80      5.30 o
   5   5   1       72.60       71.88      4.58 o
   6   5   1       46.93       44.29      5.89 o
   7   5   1        3.81       11.96      7.32 o
   8   5   1       17.95       38.07     16.42 o
   0   6   1      402.75      387.02     11.95 o
   1   6   1      456.04      468.75      9.34 o
   2   6   1       71.41       74.00      3.92 o
   3   6   1        3.99        3.12      2.67 o
   4   6   1       13.19       15.71      3.61 o
   5   6   1       72.46       68.95      5.11 o
   6   6   1       13.85       12.89      6.40 o
   7   6   1       32.22       27.00      7.87 o
   8   6   1       11.62       35.20      9.61 o
   0   7   1       81.93       86.74      8.74 o
   1   7   1      952.55      938.65     13.63 o
   2   7   1       98.60      107.91      5.72 o
   3   7   1       86.97       92.36      4.96 o
   4   7   1       58.50       55.60      5.37 o
   5   7   1       29.46       30.60      5.44 o
   6   7   1       25.71       29.81      7.65 o
   7   7   1       17.28       15.95      8.33 o
   8   7   1       17.10       19.81     10.39 o
   0   8   1       19.05       31.54      7.01 o
   1   8   1       27.89       32.08      4.82 o
   2   8   1        8.81        2.71      3.26 o
   3   8   1       39.05       42.98      4.03 o
   4   8   1        7.36        7.74      4.02 o
   5   8   1       44.43       40.10      7.10 o
   6   8   1       20.80       14.74      7.48 o
   7   8   1        9.67       10.36      9.32 o
   0   9   1        0.06       -4.69      5.91 o
   1   9   1        4.08        3.81      4.48 o
   2   9   1        6.24        1.92      3.66 o
   3   9   1       99.53      108.24      5.82 o
   4   9   1        6.36        7.27      3.58 o
   5   9   1       60.94       51.40      7.61 o
   6   9   1        2.72        0.95      8.87 o
   7   9   1       11.96       16.92     10.55 o
   0  10   1        4.01       -2.29      6.90 o
   1  10   1        0.19        4.32      4.89 o
   2  10   1       14.12       13.19      5.05 o
   3  10   1        8.26        6.24      4.01 o
   4  10   1        4.54        3.47      6.17 o
   5  10   1        4.04        4.86      8.31 o
   6  10   1        2.28       11.33      9.96 o
   0  11   1        9.04       11.11      7.97 o
   1  11   1       35.81       30.52      6.60 o
   2  11   1        0.10        8.04      5.34 o
   3  11   1       24.68       22.72      5.78 o
   4  11   1       12.16        5.94      7.60 o
   5  11   1        1.65       -3.83     11.52 o
   6  11   1        1.88        5.03     10.15 o
   0  12   1        1.18        6.08     11.90 o
   1  12   1        5.68       13.75      6.42 o
   2  12   1        6.18       11.96      6.03 o
   3  12   1        3.79        8.59      7.11 o
   4  12   1        7.01        7.80      8.58 o
   5  12   1        1.41        6.17     11.79 o
   0  13   1        0.52       13.89     12.82 o
   1  13   1        2.30        4.09      8.76 o
   2  13   1       12.24       -6.52      9.29 o
   3  13   1        9.82       14.47     12.81 o
   4  13   1        5.19        4.26     11.16 o
   0  14   1        5.48       -8.50     14.04 o
   1  14   1        4.91       26.03     10.39 o
   2  14   1        2.60        0.22      9.94 o
   3  14   1        1.95       -1.14     15.25 o
   0  15   1        9.36       17.87     24.97 o
   0   0   2       45.09       39.99      2.89 o
   1   0   2       57.81       59.93      4.51 o
   2   0   2     1080.79     1065.22     11.39 o
   3   0   2      370.90      349.69      7.29 o
   4   0   2      219.27      209.11      6.44 o
   5   0   2       77.17       82.71      5.92 o
   6   0   2        0.02       -2.85      3.26 o
   7   0   2        2.95        2.42      6.09 o
   8   0   2        2.09       11.82     15.39 o
   9   0   2        7.66      -30.06     21.78 o
   0   1   2     1423.90     1311.82     12.75 o
   1   1   2     3210.60     3023.96     14.98 o
   2   1   2     1209.36     1177.91      7.69 o
   3   1   2      283.51      264.23      4.26 o
   4   1   2      605.96      561.51      7.25 o
   5   1   2       33.30       33.85      2.84 o
   6   1   2       71.62       65.79      3.96 o
   7   1   2        9.64        2.71      4.40 o
   8   1   2        1.59        3.27      6.72 o
   0   2   2      541.55      490.51      7.80 o
   1   2   2       81.62       81.65      2.50 o
   2   2   2       37.31       44.10      1.79 o
   3   2   2       50.27       47.42      2.38 o
   4   2   2      126.64      135.17      4.22 o
   5   2   2        4.63        4.90      2.37 o
   6   2   2       62.89       60.99      4.02 o
   7   2   2        1.35       -0.30      4.13 o
   8   2   2        7.30        8.88      9.67 o
   0   3   2      798.79      757.72     10.53 o
   1   3   2      870.22      840.71      6.14 o
   2   3   2      106.45      108.11      3.89 o
   3   3   2      668.17      648.86      6.54 o
   4   3   2      407.52      394.47      5.39 o
   5   3   2      254.29      252.92      5.64 o
   6   3   2      155.78      147.47      6.62 o
   7   3   2       26.97       22.86      4.71 o
   8   3   2       14.40       24.02     10.95 o
   0   4   2      133.20      135.44      7.17 o
   1   4   2       21.38       18.08      2.17 o
   2   4   2      181.47      180.97      3.87 o
   3   4   2       46.56       53.80      2.89 o
   4   4   2       44.44       45.46      3.54 o
   5   4   2        2.99        1.25      2.76 o
   6   4   2       30.59       29.09      4.94 o
   7   4   2        1.81        0.96      4.91 o
   8   4   2        3.61       12.83     13.05 o
   0   5   2        7.51        3.65      4.74 o
   1   5   2      936.02      929.40      9.83 o
   2   5   2      147.59      169.18      6.20 o
   3   5   2       53.87       69.68      3.94 o
   4   5   2        9.72       11.59      3.38 o
   5   5   2       95.62       99.39      5.97 o
   6   5   2       34.91       26.92      6.61 o
   7   5   2       12.75       13.89      6.96 o
   8   5   2       21.11       13.40     10.09 o
   0   6   2        0.71       -3.04      5.51 o
   1   6   2      128.70      144.27      5.50 o
   2   6   2      339.70      319.41      6.28 o
   3   6   2       11.41       10.14      2.31 o
   4   6   2       35.99       30.63      4.40 o
   5   6   2       55.11       54.82      5.93 o
   6   6   2        3.18        2.53      5.84 o
   7   6   2       25.18       27.25      8.68 o
   8   6   2        1.72       38.64     12.20 o
   0   7   2       18.20       15.57      5.72 o
   1   7   2      161.56      165.37      6.32 o
   2   7   2       26.48       29.23      3.55 o
   3   7   2        6.28        8.50      2.85 o
   4   7   2       25.56       26.31      3.53 o
   5   7   2       46.43       44.29      7.18 o
   6   7   2       11.56        9.96      7.22 o
   7   7   2       24.59       25.17      8.95 o
   0   8   2        3.99       10.38      6.33 o
   1   8   2      108.24      113.92      6.65 o
   2   8   2       40.76       42.28      4.13 o
   3   8   2      157.17      159.02      7.69 o
   4   8   2       18.34       17.71      3.93 o
   5   8   2       46.30       37.78      7.00 o
   6   8   2       15.34       15.24      7.72 o
   7   8   2        8.13       11.74      9.51 o
   0   9   2        2.30        9.71      9.78 o
   1   9   2       51.94       46.13      5.31 o
   2   9   2       28.87       23.73      4.49 o
   3   9   2       39.02       38.29      4.96 o
   4   9   2       10.39       12.13      4.93 o
   5   9   2       11.98        9.88      6.81 o
   6   9   2        4.05       -7.10      7.57 o
   7   9   2        1.47        8.41     10.44 o
   0  10   2      103.29       91.36     12.59 o
   1  10   2        8.63        9.40      4.41 o
   2  10   2       60.83       63.25      6.52 o
   3  10   2       21.87        9.81      5.00 o
   4  10   2       34.79       30.42      5.93 o
   5  10   2        8.87        8.25      7.27 o
   6  10   2       20.04       27.97     10.50 o
   0  11   2       22.19       16.04      9.01 o
   1  11   2        7.25        1.62      4.89 o
   2  11   2       11.22       11.66      5.21 o
   3  11   2        2.02       -0.39      8.54 o
   4  11   2        1.65        7.80      7.01 o
   5  11   2        7.11       -0.21      8.52 o
   6  11   2        1.03       -1.01      9.72 o
   0  12   2        5.63        1.16     12.63 o
   1  12   2       58.29       48.22     10.90 o
   2  12   2        1.70       -3.12      6.90 o
   3  12   2        0.67        8.18     10.27 o
   4  12   2        0.28       22.95      9.11 o
   5  12   2        4.72        8.98      9.78 o
   0  13   2       15.24       19.08     17.93 o
   1  13   2        5.36       14.25      9.43 o
   2  13   2       22.78       31.04     10.10 o
   3  13   2        4.63        4.91     10.21 o
   4  13   2        5.10       -4.79     11.69 o
   0  14   2       11.40       14.48     15.51 o
   1  14   2        1.26        3.09     11.40 o
   2  14   2        0.62        8.10     11.98 o
   3  14   2        1.07       22.42     30.28 o
   1   0   3       99.84       91.81      5.01 o
   2   0   3        0.86       -1.75      2.60 o
   3   0   3        5.50        5.33      2.90 o
   4   0   3      132.27      142.64      7.06 o
   5   0   3       71.35       80.99      7.24 o
   6   0   3        6.39        7.75      6.02 o
   7   0   3        6.51       15.23      7.11 o
   8   0   3        2.08        6.17     13.49 o
   0   1   3      448.67      398.54      6.04 o
   1   1   3       45.73       41.73      2.69 o
   2   1   3       49.93       54.60      3.44 o
   3   1   3        3.86        3.04      1.62 o
   4   1   3      166.84      171.96      5.24 o
   5   1   3        0.49        0.83      2.50 o
   6   1   3       32.02       32.80      3.72 o
   7   1   3        2.19       -1.82      5.21 o
   8   1   3        1.86       10.34      7.34 o
   0   2   3      928.66      916.90     12.00 o
   1   2   3      336.93      318.91      4.45 o
   2   2   3      605.94      577.35      5.39 o
   3   2   3       36.03       36.82      2.02 o
   4   2   3      109.38      124.04      4.24 o
   5   2   3       50.36       54.02      3.63 o
   6   2   3      110.42      113.88      6.00 o
   7   2   3       12.86        9.13      4.92 o
   8   2   3       14.69       20.17      7.90 o
   0   3   3        3.68        1.67      2.24 o
   1   3   3      387.68      363.98      4.55 o
   2   3   3       77.55       86.22      2.89 o
   3   3   3      236.40      233.98      4.08 o
   4   3   3       16.87       12.94      2.20 o
   5   3   3      166.81      156.52      6.07 o
   6   3   3        7.92        5.00      3.24 o
   7   3   3       10.89       19.84      4.79 o
   8   3   3        2.00        9.20      7.90 o
   0   4   3        0.00       -1.69      2.72 o
   1   4   3        7.37        3.08      1.90 o
   2   4   3      347.75      348.14      4.31 o
   3   4   3      125.78      133.26      5.06 o
   4   4   3      135.69      152.81      6.03 o
   5   4   3        9.07        8.07      2.77 o
   6   4   3       35.13       32.91      5.08 o
   7   4   3       26.10       26.91      6.00 o
   8   4   3        3.88        7.33     17.38 o
   0   5   3      157.54      154.95      9.36 o
   1   5   3       40.41       42.70      3.24 o
   2   5   3       29.94       27.13      2.52 o
   3   5   3       41.35       39.37      2.92 o
   4   5   3       59.41       67.05      4.33 o
   5   5   3       34.80       35.44      4.49 o
   6   5   3       11.52       10.83      5.73 o
   7   5   3        4.21        3.82      7.19 o
   8   5   3        1.17        4.13     11.99 o
   0   6   3      360.79      352.48     16.16 o
   1   6   3      223.44      209.98      8.83 o
   2   6   3       42.55       49.56      4.18 o
   3   6   3       26.49       25.63      2.90 o
   4   6   3       15.39       13.16      3.65 o
   5   6   3       29.39       25.30      5.77 o
   6   6   3        1.54       -3.32      5.90 o
   7   6   3       16.60       17.75     11.66 o
   8   6   3        2.90       17.35     11.86 o
   0   7   3       33.16       32.83      7.17 o
   1   7   3        4.68       -0.31      2.93 o
   2   7   3        1.92       -0.29      3.08 o
   3   7   3       41.51       41.96      4.28 o
   4   7   3        8.46        7.76      4.03 o
   5   7   3       49.79       50.78      7.19 o
   6   7   3        2.07        6.48      6.69 o
   7   7   3        8.06        9.98      8.51 o
   0   8   3        8.91       11.68      6.29 o
   1   8   3       81.92       79.19      5.82 o
   2   8   3       20.65       26.62      4.18 o
   3   8   3      265.10      271.16      8.50 o
   4   8   3       43.71       56.99      6.17 o
   5   8   3       19.65       24.08      6.83 o
   6   8   3       10.30       13.00      7.96 o
   7   8   3        1.86        3.85      9.33 o
   0   9   3        3.27        9.17      7.06 o
   1   9   3       76.06       67.62      6.03 o
   2   9   3       18.31        9.84      4.20 o
   3   9   3       21.30       18.88      4.69 o
   4   9   3       46.36       56.06      6.39 o
   5   9   3       23.41       21.76      7.99 o
   6   9   3       13.34       15.43      8.33 o
   7   9   3        5.65       11.85     12.35 o
   0  10   3       39.58       57.27     11.27 o
   1  10   3       38.18       38.07      5.79 o
   2  10   3      138.59      138.06     10.57 o
   3  10   3        9.97       14.07      4.96 o
   4  10   3       19.97       21.90      6.37 o
   5  10   3        9.19       16.11      7.71 o
   6  10   3        4.51       13.12     10.03 o
   0  11   3       14.69       25.84     12.35 o
   1  11   3       27.80       23.85      6.34 o
   2  11   3       12.15       14.01      5.24 o
   3  11   3       25.45       25.46      6.99 o
   4  11   3       16.37       16.12      7.84 o
   5  11   3        0.46       10.22      9.33 o
   0  12   3        1.59        2.98     12.89 o
   1  12   3       19.38        3.51      8.94 o
   2  12   3        2.54        0.69      7.19 o
   3  12   3        3.49       -5.54      9.74 o
   4  12   3        3.90        9.82     10.47 o
   5  12   3        4.31        7.83     12.04 o
   0  13   3        2.06      -12.00     25.03 o
   1  13   3        8.24       17.21     10.64 o
   2  13   3       11.51       17.48      9.16 o
   3  13   3        8.00       10.72     13.80 o
   4  13   3        3.05       10.07     11.41 o
   0  14   3        0.44      -10.86     13.68 o
   1  14   3        0.46       -2.74     10.49 o
   2  14   3        2.78       19.03     22.09 o
   0   0   4     1783.38     1649.05     42.26 o
   1   0   4        3.24        5.66      2.20 o
   2   0   4       57.55       58.44      3.91 o
   3   0   4       38.97       43.76      3.66 o
   4   0   4      118.57      118.86      6.58 o
   5   0   4       30.08       30.24      4.90 o
   6   0   4        5.05        4.22      4.21 o
   7   0   4        0.16        6.59      9.26 o
   8   0   4        1.34        6.96     14.20 o
   0   1   4      606.40      584.79      8.27 o
   1   1   4       24.76       26.58      2.13 o
   2   1   4      250.74      214.18      3.83 o
   3   1   4       64.05       79.28      3.62 o
   4   1   4      170.59      178.00      4.77 o
   5   1   4       17.22       17.81      2.68 o
   6   1   4        2.05        1.18      2.75 o
   7   1   4        9.70       10.66      6.07 o
   8   1   4        6.94       14.07      7.99 o
   0   2   4      471.16      459.69      8.32 o
   1   2   4      197.35      192.25      3.95 o
   2   2   4      159.87      172.81      4.61 o
   3   2   4      229.58      250.56      6.23 o
   4   2   4      180.33      190.19      4.71 o
   5   2   4       52.52       54.88      3.53 o
   6   2   4       31.70       21.18      3.82 o
   7   2   4       16.19       19.08      6.47 o
   8   2   4        4.36       13.60      7.99 o
   0   3   4      903.03      808.25     13.18 o
   1   3   4       48.33       45.12      2.88 o
   2   3   4       22.16       24.66      2.26 o
   3   3   4       55.87       57.85      3.49 o
   4   3   4       24.75       27.66      2.60 o
   5   3   4        8.00        5.49      2.77 o
   6   3   4       40.56       36.76      4.03 o
   7   3   4       24.05       22.83      6.24 o
   8   3   4       20.71       35.97      9.52 o
   0   4   4      341.58      319.43      9.49 o
   1   4   4      138.76      150.13      4.64 o
   2   4   4      103.91      119.44      3.55 o
   3   4   4      185.11      199.00      4.83 o
   4   4   4       11.78       11.35      2.55 o
   5   4   4       73.78       78.26      4.75 o
   6   4   4       16.94       11.26      4.13 o
   7   4   4       45.25       55.70      7.36 o
   8   4   4       21.39       26.82     12.84 o
   0   5   4      291.16      249.32     10.40 o
   1   5   4        1.77        2.48      2.38 o
   2   5   4       47.13       53.52      3.06 o
   3   5   4       32.51       37.09      2.49 o
   4   5   4       14.53       13.40      3.01 o
   5   5   4       19.06       22.07      3.73 o
   6   5   4       35.58       34.95      5.87 o
   7   5   4       14.62       18.61      7.57 o
   8   5   4       10.19       42.62     22.28 o
   0   6   4       24.60       32.91      5.50 o
   1   6   4       22.11       25.48      3.64 o
   2   6   4       18.34       15.88      2.66 o
   3   6   4       33.00       31.78      3.24 o
   4   6   4        8.98        5.84      3.41 o
   5   6   4       19.94       20.49      4.34 o
   6   6   4       11.73        3.64      6.89 o
   7   6   4       12.62       11.62      8.08 o
   8   6   4        1.96       37.66     17.60 o
   0   7   4        1.14       -6.26      4.75 o
   1   7   4       41.15       47.45      5.45 o
   2   7   4      131.52      140.41      7.13 o
   3   7   4       39.51       41.01      3.94 o
   4   7   4       69.91       77.24      6.45 o
   5   7   4       45.76       35.55      5.39 o
   6   7   4        3.07       -2.20      6.57 o
   7   7   4        4.56        0.57      8.25 o
   0   8   4       13.76        5.68      7.79 o
   1   8   4       21.36       14.94      3.90 o
   2   8   4       81.10       81.58      6.25 o
   3   8   4      186.05      202.19      7.83 o
   4   8   4       29.85       32.16      5.70 o
   5   8   4       43.35       37.64      7.20 o
   6   8   4        1.44        7.27      8.49 o
   7   8   4        0.69        0.97     10.90 o
   0   9   4      163.06      168.63     15.93 o
   1   9   4      245.58      247.38     11.50 o
   2   9   4        6.09        6.43      4.79 o
   3   9   4       57.83       53.47      5.34 o
   4   9   4       24.47       11.91      7.26 o
   5   9   4        6.53       11.33      7.06 o
   6   9   4        4.70        0.79      9.14 o
   0  10   4       20.47       30.95      9.47 o
   1  10   4      332.45      359.21     12.68 o
   2  10   4        7.72       14.54      5.67 o
   3  10   4       60.81       60.63      7.20 o
   4  10   4       14.15       11.39      6.05 o
   5  10   4       25.06       36.32      8.97 o
   6  10   4        1.10       14.62     12.38 o
   0  11   4      134.31      128.23     19.95 o
   1  11   4       79.85       84.68     10.38 o
   2  11   4       26.08       27.77      7.99 o
   3  11   4       10.59       18.69      7.80 o
   4  11   4        1.22        0.93     10.93 o
   5  11   4        0.31       12.44     13.43 o
   0  12   4       76.23       41.24     16.71 o
   1  12   4       20.86       26.28     10.10 o
   2  12   4        8.92        2.76      8.64 o
   3  12   4       32.70       45.80     20.89 o
   4  12   4        1.72       26.51     13.53 o
   5  12   4        7.11       13.44     14.73 o
   0  13   4       22.10       20.44     16.59 o
   1  13   4        5.04       -8.42      9.34 o
   2  13   4       17.91        3.03     10.73 o
   3  13   4        0.32       -3.99     13.40 o
   4  13   4        2.88       27.10     34.51 o
   0  14   4        0.08       -0.12     16.47 o
   1  14   4        0.09       -0.26     11.25 o
   2  14   4        4.96       -4.08     14.87 o
   1   0   5       23.14       30.31      3.71 o
   2   0   5      239.74      254.38      7.11 o
   3   0   5        6.76        9.30      2.82 o
   4   0   5      568.16      558.30      8.86 o
   5   0   5        0.19        3.57      3.18 o
   6   0   5       34.78       34.80      4.93 o
   7   0   5        2.26        8.19     10.38 o
   8   0   5        4.89        9.27     10.62 o
   0   1   5        9.93        7.15      2.57 o
   1   1   5       94.38       95.39      3.65 o
   2   1   5      686.55      716.53      8.26 o
   3   1   5      115.02      135.69      4.99 o
   4   1   5       25.33       29.26      2.60 o
   5   1   5       25.21       24.39      2.93 o
   6   1   5        1.75        5.04      2.99 o
   7   1   5       13.31        8.12      6.37 o
   8   1   5        5.13       15.78      8.27 o
   0   2   5       59.74       65.67      4.70 o
   1   2   5      127.25      137.82      4.38 o
   2   2   5      244.87      248.04      4.62 o
   3   2   5      296.11      289.34      5.68 o
   4   2   5        7.54        7.49      2.47 o
   5   2   5       65.88       66.03      4.04 o
   6   2   5       29.46       27.58      3.61 o
   7   2   5       10.37       14.41      7.80 o
   8   2   5       17.69       20.85      9.40 o
   0   3   5     2425.05     2434.84     26.12 o
   1   3   5       99.41      109.99      4.67 o
   2   3   5     1004.84     1064.17     11.60 o
   3   3   5       93.10      113.02      5.61 o
   4   3   5       39.69       45.66      4.14 o
   5   3   5        0.05        1.59      2.37 o
   6   3   5       41.08       39.80      4.54 o
   7   3   5        2.28        1.82      5.51 o
   8   3   5        2.03       24.75      8.60 o
   0   4   5      244.01      263.74     11.30 o
   1   4   5       45.08       56.60      3.42 o
   2   4   5      115.96      128.19      4.36 o
   3   4   5       52.07       54.93      3.12 o
   4   4   5       13.18       13.95      2.70 o
   5   4   5       62.58       70.73      5.07 o
   6   4   5        4.46        1.02      4.51 o
   7   4   5       45.15       51.60      8.25 o
   8   4   5       11.98       32.56     11.40 o
   0   5   5      310.41      300.05     10.42 o
   1   5   5      860.25      865.22     10.23 o
   2   5   5      286.93      258.23      5.43 o
   3   5   5        1.74        3.25      2.11 o
   4   5   5      131.24      132.61      5.96 o
   5   5   5       11.25        6.20      4.02 o
   6   5   5       17.64       16.51      5.86 o
   7   5   5       11.77       14.79      8.08 o
   8   5   5        6.87       23.71     17.12 o
   0   6   5        8.93       13.16      4.90 o
   1   6   5      201.50      215.45      6.87 o
   2   6   5       23.18       21.60      3.16 o
   3   6   5        6.58        5.18      2.49 o
   4   6   5       32.15       28.13      3.74 o
   5   6   5        7.41        8.45      5.11 o
   6   6   5       27.40       27.55      8.67 o
   7   6   5        0.72        0.87     15.24 o
   0   7   5       14.27       20.69      5.51 o
   1   7   5        8.84       10.12      3.59 o
   2   7   5        0.12        1.53      2.92 o
   3   7   5      149.47      158.67      7.12 o
   4   7   5       14.78       13.17      4.03 o
   5   7   5       44.60       45.28      8.01 o
   6   7   5        8.45       22.86     10.60 o
   7   7   5        5.85       22.26     10.12 o
   0   8   5       82.69       89.24     10.98 o
   1   8   5        3.08        0.89      4.43 o
   2   8   5       34.38       27.55      5.65 o
   3   8   5       22.13       15.05      4.46 o
   4   8   5        0.06        3.69      4.87 o
   5   8   5        5.33        8.32      7.27 o
   6   8   5        1.56        4.81     10.40 o
   7   8   5        0.05       23.38     12.52 o
   0   9   5        0.40       -2.10      7.03 o
   1   9   5       65.44       70.06      7.60 o
   2   9   5       69.23       58.86      9.30 o
   3   9   5       76.23       76.03      6.46 o
   4   9   5       41.27       41.16      7.55 o
   5   9   5        5.93        7.88     11.02 o
   6   9   5        9.96       18.51     12.01 o
   0  10   5        0.10       -0.98     11.58 o
   1  10   5       26.46       28.74      7.61 o
   2  10   5       23.16       31.65      7.61 o
   3  10   5        3.76        1.19      5.36 o
   4  10   5        7.04       14.84      6.85 o
   5  10   5        4.50        4.20     10.15 o
   6  10   5        0.54        2.91     11.16 o
   0  11   5        4.49       -4.07     11.56 o
   1  11   5       60.26       47.03      9.30 o
   2  11   5       31.78       23.21      7.99 o
   3  11   5       46.49       68.13      9.76 o
   4  11   5        0.75        4.23     13.04 o
   5  11   5       27.33       14.26     11.63 o
   0  12   5        4.05       10.27     13.26 o
   1  12   5        9.27        3.07      9.25 o
   2  12   5        3.60        2.79      8.89 o
   3  12   5       13.95       22.38      8.77 o
   4  12   5        1.57       12.33     14.56 o
   0  13   5        3.91       17.38     14.25 o
   1  13   5        3.73        7.06     10.67 o
   2  13   5        5.06       -5.69     11.38 o
   3  13   5        6.10      -15.18     24.00 o
   0  14   5        0.82      -21.13     14.09 o
   1  14   5        0.44      -13.16     11.24 o
   0   0   6       96.07       90.18      7.83 o
   1   0   6       33.37       25.68      3.60 o
   2   0   6      722.00      733.17     12.66 o
   3   0   6       35.53       38.46      4.78 o
   4   0   6       52.97       51.14      6.03 o
   5   0   6       82.64       70.69      9.18 o
   6   0   6       14.59       12.17      4.75 o
   7   0   6       13.56       22.30      8.33 o
   8   0   6        6.21       17.80     12.74 o
   0   1   6      414.81      451.38     10.13 o
   1   1   6       98.45       97.70      4.58 o
   2   1   6      221.56      258.06      5.53 o
   3   1   6        6.60        2.89      2.15 o
   4   1   6       17.43       17.91      2.55 o
   5   1   6       10.82       13.29      2.82 o
   6   1   6       14.87        8.27      3.28 o
   7   1   6       13.92       14.86      6.50 o
   8   1   6        8.57       22.57      9.38 o
   0   2   6     1849.95     1921.24     46.76 o
   1   2   6      235.40      255.44      5.71 o
   2   2   6      234.05      241.36      5.07 o
   3   2   6       38.52       38.33      3.36 o
   4   2   6       43.14       42.18      3.59 o
   5   2   6        6.34        9.64      2.81 o
   6   2   6       36.97       30.62      4.21 o
   7   2   6       16.26       25.04     10.86 o
   8   2   6        7.88       22.20      9.55 o
   0   3   6      279.46      294.76      9.50 o
   1   3   6      231.53      259.42      6.17 o
   2   3   6      269.86      272.32      6.33 o
   3   3   6       47.37       48.90      3.40 o
   4   3   6       43.48       52.81      5.15 o
   5   3   6       53.26       41.70      3.84 o
   6   3   6       18.09       23.81      4.82 o
   7   3   6        7.40       17.46      8.27 o
   8   3   6        3.45       24.80      9.63 o
   0   4   6        0.05       -3.13      3.34 o
   1   4   6      385.97      385.32      7.15 o
   2   4   6      179.94      208.69      5.94 o
   3   4   6       51.37       56.02      3.82 o
   4   4   6      142.10      150.44      6.01 o
   5   4   6       41.25       37.22      4.33 o
   6   4   6       46.80       47.82      6.21 o
   7   4   6        6.78        6.92      6.50 o
   8   4   6       11.56       39.59     14.78 o
   0   5   6      117.76      121.64      6.73 o
   1   5   6      210.74      213.57      6.11 o
   2   5   6       83.38       91.98      4.32 o
   3   5   6      117.89      119.82      4.83 o
   4   5   6       16.37       17.31      3.37 o
   5   5   6       29.43       20.88      4.60 o
   6   5   6        3.21        5.25      5.85 o
   7   5   6        4.32       10.36      7.56 o
   0   6   6        2.14        7.57      4.69 o
   1   6   6       88.99       99.06      6.14 o
   2   6   6       20.95       27.24      3.27 o
   3   6   6       70.58       68.27      4.57 o
   4   6   6       15.62       13.97      3.18 o
   5   6   6       75.04       65.41      6.25 o
   6   6   6        2.65        9.68      7.26 o
   7   6   6       10.85       14.61      8.69 o
   0   7   6       37.68       37.13      6.51 o
   1   7   6      137.17      144.74      7.40 o
   2   7   6      117.02      120.11      5.88 o
   3   7   6       50.32       57.38      5.11 o
   4   7   6       64.43       68.69      5.34 o
   5   7   6        9.09        4.35      6.81 o
   6   7   6        9.60        2.83     14.89 o
   7   7   6        1.63       13.62     11.82 o
   0   8   6       47.78       39.19      7.54 o
   1   8   6       95.57       89.18      6.47 o
   2   8   6       29.57       29.03      4.63 o
   3   8   6       43.10       48.11      6.03 o
   4   8   6       20.53       13.20      6.50 o
   5   8   6        2.04        4.95     10.62 o
   6   8   6       11.18       24.50     10.25 o
   0   9   6       36.30       42.08      9.84 o
   1   9   6       36.86       46.55      8.14 o
   2   9   6       41.94       38.14      6.73 o
   3   9   6       43.59       28.18      6.40 o
   4   9   6        2.02       16.90      8.33 o
   5   9   6       22.08       19.77     13.37 o
   6   9   6        3.02        6.84     10.86 o
   0  10   6       17.89        6.51     11.86 o
   1  10   6       90.20       93.74     10.35 o
   2  10   6        0.61        3.07      6.59 o
   3  10   6       43.70       44.91      9.11 o
   4  10   6       11.86       16.40     13.90 o
   5  10   6       14.20       33.97     19.00 o
   0  11   6        1.46       -0.43     12.05 o
   1  11   6       17.71        9.23      9.29 o
   2  11   6        4.05        4.68      7.58 o
   3  11   6        6.13        4.62      7.84 o
   4  11   6        9.23       -9.32     13.08 o
   5  11   6        0.41       -0.28     15.40 o
   0  12   6        2.13        3.91     13.77 o
   1  12   6        8.03        4.98     10.02 o
   2  12   6        5.13       -1.03      9.84 o
   3  12   6       18.76       31.23     17.29 o
   4  12   6        1.89       -1.83     15.14 o
   0  13   6        0.08      -10.19     13.99 o
   1  13   6        1.89        6.78     10.70 o
   2  13   6        0.78       -9.17     11.95 o
   3  13   6        2.33       26.66     18.28 o
   1   0   7        9.08       10.28      3.38 o
   2   0   7       30.17       35.59      5.00 o
   3   0   7       21.91       20.68      4.43 o
   4   0   7       80.12       77.53      6.05 o
   5   0   7        7.81       10.00      4.41 o
   6   0   7       16.80        8.91      5.55 o
   7   0   7        2.18        9.82      8.77 o
   8   0   7        1.55       25.79     13.24 o
   0   1   7       20.13       24.34      3.95 o
   1   1   7       16.97       16.64      2.69 o
   2   1   7       18.92       20.36      3.13 o
   3   1   7       66.87       75.44      4.27 o
   4   1   7       73.72       86.23      5.08 o
   5   1   7       10.67        9.77      3.10 o
   6   1   7       36.44       29.44      4.61 o
   7   1   7       13.09       14.05      6.09 o
   8   1   7       19.65       29.59      9.95 o
   0   2   7        0.71       -4.29      2.86 o
   1   2   7       11.06       13.54      3.20 o
   2   2   7       42.67       40.01      3.45 o
   3   2   7        9.54       12.17      2.70 o
   4   2   7       16.00       12.51      2.97 o
   5   2   7       18.92       20.53      3.37 o
   6   2   7        9.96       15.96      4.08 o
   7   2   7       14.52       16.34      7.07 o
   8   2   7        2.94       30.68     10.08 o
   0   3   7       13.56       16.80      4.45 o
   1   3   7       14.62       13.52      3.06 o
   2   3   7       36.50       38.69      3.42 o
   3   3   7        8.96       10.41      2.74 o
   4   3   7        7.17        6.79      3.24 o
   5   3   7       12.40       10.01      3.60 o
   6   3   7        8.00        7.48      4.89 o
   7   3   7       18.32       26.11      8.90 o
   0   4   7       41.29       42.03      5.52 o
   1   4   7       63.60       70.28      4.49 o
   2   4   7       29.71       26.99      3.49 o
   3   4   7       58.55       58.90      4.19 o
   4   4   7       76.90       61.17      5.49 o
   5   4   7        0.51        2.64      3.79 o
   6   4   7        8.70        6.66      4.89 o
   7   4   7        1.06       21.65      7.60 o
   0   5   7       30.27       24.22      5.01 o
   1   5   7       17.56       11.79      2.92 o
   2   5   7       68.92       68.27      4.32 o
   3   5   7        3.88        3.86      2.86 o
   4   5   7       53.31       44.83      4.34 o
   5   5   7       24.27       23.21      4.51 o
   6   5   7        4.93       21.98      8.29 o
   7   5   7        5.45       26.96     12.73 o
   0   6   7      200.03      195.36      8.04 o
   1   6   7       25.00       28.08      3.43 o
   2   6   7      104.17      114.75      5.42 o
   3   6   7      289.52      297.67      7.72 o
   4   6   7       12.75       10.73      3.39 o
   5   6   7       55.10       51.85      7.89 o
   6   6   7        1.82       18.30     10.68 o
   7   6   7        2.73       15.79      9.73 o
   0   7   7      157.45      161.71     11.47 o
   1   7   7       91.64       89.91      5.33 o
   2   7   7       39.42       35.70      4.44 o
   3   7   7      119.77      117.62      6.68 o
   4   7   7        2.39       10.24      4.54 o
   5   7   7       13.77        8.68      6.83 o
   6   7   7        1.41       11.03      9.42 o
   0   8   7       21.23       24.99      6.85 o
   1   8   7      414.65      407.11     12.83 o
   2   8   7        4.05        6.67      4.20 o
   3   8   7       20.62       19.95      4.58 o
   4   8   7        6.84        6.03      6.19 o
   5   8   7       12.80       15.02     11.96 o
   6   8   7        3.69       10.16     10.05 o
   0   9   7       30.31       22.62      8.84 o
   1   9   7      190.29      202.86     10.54 o
   2   9   7        6.98        6.81      4.98 o
   3   9   7       14.98       15.69      6.74 o
   4   9   7        0.94        3.59      7.43 o
   5   9   7        2.31        5.84     12.52 o
   6   9   7        1.02        8.21     11.61 o
   0  10   7       40.40       25.69     13.53 o
   1  10   7       14.62        9.70      8.07 o
   2  10   7        8.99        5.68      5.88 o
   3  10   7       20.15       13.33      7.38 o
   4  10   7        4.88       14.83     15.14 o
   5  10   7        2.03        8.92     13.15 o
   0  11   7       24.09       22.32     13.62 o
   1  11   7        6.10       12.51      9.53 o
   2  11   7       18.37       11.57      9.63 o
   3  11   7       21.87       12.20      8.12 o
   4  11   7        3.26       17.56     13.57 o
   0  12   7        4.26       -0.99     13.64 o
   1  12   7        2.07        7.59     10.06 o
   2  12   7        5.54       -2.98      8.64 o
   3  12   7        5.68       13.27     15.73 o
   0  13   7        0.42       -1.94     15.49 o
   1  13   7        1.78       -3.69     10.94 o
   2  13   7        3.79        4.74     12.75 o
   0   0   8       52.20       45.35      7.13 o
   1   0   8        2.48       -0.95      3.17 o
   2   0   8       15.33       14.02      4.60 o
   3   0   8        0.01        1.09      4.33 o
   4   0   8       88.01       97.66     11.72 o
   5   0   8        2.74        7.71      4.82 o
   6   0   8       82.11       68.01      9.24 o
   7   0   8        2.46       13.35      9.55 o
   0   1   8       91.49       95.55      7.20 o
   1   1   8       28.98       29.24      3.34 o
   2   1   8       42.70       46.33      4.12 o
   3   1   8       18.26       22.60      3.50 o
   4   1   8       63.68       61.70      4.82 o
   5   1   8        2.72        5.77      3.55 o
   6   1   8        5.92        3.63      4.73 o
   7   1   8        1.63       10.32      7.03 o
   0   2   8       11.02        6.18      4.13 o
   1   2   8       19.26       17.85      3.05 o
   2   2   8       52.38       60.40      4.13 o
   3   2   8        2.00        3.50      2.88 o
   4   2   8       13.84        9.69      3.36 o
   5   2   8       22.28       18.29      4.19 o
   6   2   8        0.77       -1.61      4.47 o
   7   2   8        4.97        9.90      7.55 o
   0   3   8        3.50        4.43      3.98 o
   1   3   8        3.59        2.23      2.76 o
   2   3   8       21.63       17.47      3.23 o
   3   3   8       11.89       13.08      3.09 o
   4   3   8        1.41        1.12      3.19 o
   5   3   8        1.51        6.41      4.00 o
   6   3   8        1.80        0.18      5.34 o
   7   3   8        4.61       22.28      7.23 o
   0   4   8        0.28        0.56      3.94 o
   1   4   8        2.40       -4.05      2.71 o
   2   4   8        0.89        2.59      2.87 o
   3   4   8        0.41       -0.43      3.06 o
   4   4   8        5.63       -1.70      3.88 o
   5   4   8        8.77        4.43      4.10 o
   6   4   8        0.92       12.26      5.71 o
   7   4   8        0.82       20.46      8.79 o
   0   5   8        2.70        2.73      4.57 o
   1   5   8        6.47        6.23      3.05 o
   2   5   8       31.23       29.02      3.80 o
   3   5   8       46.43       43.85      4.35 o
   4   5   8        2.87        2.72      3.70 o
   5   5   8       40.18       35.45      6.69 o
   6   5   8       12.35       24.23      8.13 o
   7   5   8        0.54       19.54     11.49 o
   0   6   8        5.18       -1.68      3.66 o
   1   6   8       25.69       32.93      3.68 o
   2   6   8       10.59       10.46      3.53 o
   3   6   8       25.39       18.61      4.06 o
   4   6   8        1.36        1.35      3.80 o
   5   6   8        3.11        7.58      6.20 o
   6   6   8        0.23        9.84      7.92 o
   0   7   8       27.37       23.57      5.98 o
   1   7   8       91.74       88.96      5.54 o
   2   7   8       39.09       26.97      4.51 o
   3   7   8       19.10       15.60      4.31 o
   4   7   8       32.94       20.18      5.68 o
   5   7   8        5.22        9.11      7.34 o
   6   7   8        1.39       14.06     14.59 o
   0   8   8        0.32        0.79      6.12 o
   1   8   8        0.13        1.79      4.34 o
   2   8   8       17.44       15.26      4.64 o
   3   8   8        8.37       11.35      4.65 o
   4   8   8        0.94        2.86      7.99 o
   5   8   8        1.86       -9.99     10.09 o
   6   8   8        1.51       13.25     12.90 o
   0   9   8       13.96        7.63      8.78 o
   1   9   8       22.35       18.47      5.69 o
   2   9   8        2.97        2.83      4.58 o
   3   9   8       16.67        7.85      5.96 o
   4   9   8        0.04        3.14      7.76 o
   5   9   8        0.96       10.29     12.80 o
   0  10   8        9.93       -6.50     11.56 o
   1  10   8        7.54        1.40      6.84 o
   2  10   8        3.06       10.20      7.57 o
   3  10   8        7.50        4.47      7.97 o
   4  10   8        2.76       13.49     13.33 o
   0  11   8       11.79       22.04     15.97 o
   1  11   8        6.59       -2.54      7.50 o
   2  11   8        3.27        7.02      8.33 o
   3  11   8       21.25       32.80     17.17 o
   4  11   8        1.37       -7.94     12.99 o
   0  12   8        1.97        3.71     15.01 o
   1  12   8        1.57        0.21     10.37 o
   2  12   8        6.84       -3.91     14.95 o
   1   0   9        0.04       -0.25      3.64 o
   2   0   9      114.86      121.17      9.68 o
   3   0   9       11.36        8.48      5.39 o
   4   0   9       22.01       26.29      6.16 o
   5   0   9        2.22        9.76      6.95 o
   6   0   9        0.94       -0.51      6.99 o
   7   0   9        3.11       11.37     10.64 o
   0   1   9        6.31        2.97      3.74 o
   1   1   9       26.52       28.21      3.63 o
   2   1   9        5.09        5.93      3.34 o
   3   1   9       27.67       23.87      3.94 o
   4   1   9       45.50       39.22      4.87 o
   5   1   9       23.25       21.26      5.05 o
   6   1   9       20.26       17.90      6.13 o
   7   1   9        2.96       10.98      8.44 o
   0   2   9        0.86        0.17      4.22 o
   1   2   9       47.88       48.30      4.32 o
   2   2   9        6.30        2.06      2.92 o
   3   2   9       12.91       19.08      3.82 o
   4   2   9        7.56       10.23      4.03 o
   5   2   9        3.67        5.54      4.58 o
   6   2   9        5.08        9.20      5.91 o
   7   2   9        1.45       17.75      9.29 o
   0   3   9       23.04       22.16      5.67 o
   1   3   9       41.88       36.56      4.22 o
   2   3   9        0.80       -0.54      3.11 o
   3   3   9        0.09        2.00      3.19 o
   4   3   9       12.16        9.35      4.00 o
   5   3   9        4.39        6.33      4.79 o
   6   3   9        4.34        4.85      5.95 o
   7   3   9        5.00       16.46      9.76 o
   0   4   9       69.49       77.25      7.21 o
   1   4   9        2.56        0.40      3.07 o
   2   4   9        4.03        5.95      3.59 o
   3   4   9       10.42        5.58      3.51 o
   4   4   9        2.50        3.10      4.04 o
   5   4   9       14.42        9.52      5.51 o
   6   4   9        0.99        7.60      6.70 o
   7   4   9        3.06       24.95      9.23 o
   0   5   9        2.36       -2.88      4.54 o
   1   5   9        6.98        6.22      3.42 o
   2   5   9        8.70        9.17      3.67 o
   3   5   9       47.21       42.21      4.38 o
   4   5   9       22.81       26.64      5.29 o
   5   5   9       15.30       20.94      7.96 o
   6   5   9       13.39       20.95      9.67 o
   0   6   9        0.06       -4.62      3.91 o
   1   6   9       13.70        6.83      3.50 o
   2   6   9       17.69       22.43      4.09 o
   3   6   9       19.89       13.56      4.05 o
   4   6   9       34.20       41.61      5.81 o
   5   6   9        0.59       10.27      7.01 o
   6   6   9       12.60       29.71     14.98 o
   0   7   9       11.73       12.72      6.26 o
   1   7   9        4.09       -1.81      3.68 o
   2   7   9        6.77        8.25      4.27 o
   3   7   9       12.82       12.79      4.79 o
   4   7   9        0.36       -4.98      6.96 o
   5   7   9       34.60       37.13     10.31 o
   6   7   9        3.59       15.32     12.77 o
   0   8   9       39.59       38.10      8.25 o
   1   8   9        8.17        8.58      4.76 o
   2   8   9       34.23       25.75      5.53 o
   3   8   9        2.52        4.07      5.96 o
   4   8   9        2.76        6.66      9.70 o
   5   8   9        1.14       15.87     19.70 o
   0   9   9        7.57        7.33      6.82 o
   1   9   9       13.13       12.32      5.70 o
   2   9   9        5.55        5.01      6.05 o
   3   9   9        7.49       21.69      7.20 o
   4   9   9        1.34        3.51      9.42 o
   5   9   9        0.76       20.35     13.45 o
   0  10   9       10.63        1.67      9.51 o
   1  10   9        4.60       13.09      6.11 o
   2  10   9        4.18        5.77      6.35 o
   3  10   9        0.77        3.70      8.70 o
   4  10   9        0.49       20.51     15.01 o
   0  11   9        0.18      -13.04     11.77 o
   1  11   9        0.24       -2.73      9.85 o
   2  11   9        6.51        6.00     11.76 o
   3  11   9        0.25        5.30     10.53 o
   0  12   9        1.92        1.97     15.17 o
   1  12   9        2.24        4.11     11.05 o
   0   0  10      149.52      157.16     13.11 o
   1   0  10        1.74        0.44      4.13 o
   2   0  10      170.56      180.50     13.19 o
   3   0  10       38.98       30.33      7.47 o
   4   0  10       58.09       60.30      8.91 o
   5   0  10       19.45       14.85      7.92 o
   6   0  10       17.18       14.02     10.90 o
   0   1  10       48.12       39.14      5.83 o
   1   1  10       71.51       67.36      5.14 o
   2   1  10       11.59        5.78      4.25 o
   3   1  10       63.03       69.43      6.45 o
   4   1  10        6.97       10.86      4.57 o
   5   1  10       23.05       10.03      6.09 o
   6   1  10        0.77        8.52      6.29 o
   0   2  10       77.05       90.88      8.65 o
   1   2  10       54.78       48.34      4.95 o
   2   2  10       63.73       76.19      6.19 o
   3   2  10       31.08       35.79      5.95 o
   4   2  10       21.05       18.96      5.19 o
   5   2  10        5.36       -7.09      4.72 o
   6   2  10        5.00        6.62      6.59 o
   0   3  10        2.77        3.25      4.97 o
   1   3  10       62.64       50.56      5.45 o
   2   3  10       66.39       50.55      5.41 o
   3   3  10       11.23        8.15      4.11 o
   4   3  10        9.24        6.54      4.78 o
   5   3  10        1.85        2.65      5.08 o
   6   3  10        3.88       10.08      6.99 o
   0   4  10        5.46        6.12      6.31 o
   1   4  10       33.27       32.70      4.89 o
   2   4  10        5.55       10.64      3.98 o
   3   4  10       21.01       21.51      4.35 o
   4   4  10        4.77        9.34      4.62 o
   5   4  10       12.07       12.57      7.17 o
   6   4  10        7.04       14.40      8.54 o
   0   5  10       13.76       13.10      6.33 o
   1   5  10        9.23       10.16      4.17 o
   2   5  10       20.59       15.93      4.33 o
   3   5  10       15.19       21.42      4.80 o
   4   5  10        7.43       13.99      4.77 o
   5   5  10        7.26       15.10      7.47 o
   6   5  10        3.51        6.92     16.39 o
   0   6  10        5.03        1.59      5.19 o
   1   6  10        7.58        3.28      3.91 o
   2   6  10       23.92       19.29      4.49 o
   3   6  10       13.40       10.06      4.14 o
   4   6  10       31.92       22.20      6.70 o
   5   6  10        9.80       11.89      9.11 o
   0   7  10       13.43        9.09      6.78 o
   1   7  10       16.93       18.80      5.33 o
   2   7  10        1.68       -0.22      4.18 o
   3   7  10       10.43        6.51      5.51 o
   4   7  10        3.29        7.28      7.51 o
   5   7  10        5.57       15.15     14.28 o
   0   8  10        2.80       11.93      7.16 o
   1   8  10       21.03       19.99      5.34 o
   2   8  10        1.75        3.29      6.01 o
   3   8  10        8.34       15.42      7.15 o
   4   8  10        4.05        3.50      9.13 o
   5   8  10        6.07       17.91     14.38 o
   0   9  10        0.92        1.12      9.37 o
   1   9  10       15.30       21.06      7.21 o
   2   9  10        0.07       -0.94      6.18 o
   3   9  10        3.60       13.96      9.01 o
   4   9  10        0.72       -0.08     12.85 o
   0  10  10       13.79        0.41     13.89 o
   1  10  10        0.28        7.26      9.51 o
   2  10  10        2.50        6.61      9.29 o
   3  10  10        2.22        5.88     11.95 o
   0  11  10        0.43        4.08     15.25 o
   1  11  10        2.36        0.01     10.57 o
   2  11  10        0.25       -7.39     12.78 o
   1   0  11      155.80      165.34     16.50 o
   2   0  11       61.82       63.33      9.71 o
   3   0  11        5.00       10.84      7.23 o
   4   0  11        2.72        7.72      7.37 o
   5   0  11        0.01       -4.40      8.73 o
   6   0  11        0.50       -3.36     12.57 o
   0   1  11      158.76      180.73     14.08 o
   1   1  11        1.76        2.74      4.57 o
   2   1  11      100.76       94.80      7.73 o
   3   1  11       34.84       41.40      6.00 o
   4   1  11       31.57       29.44      6.25 o
   5   1  11        7.40        4.10      6.10 o
   6   1  11        6.03       25.20     10.33 o
   0   2  11      337.38      319.27     18.52 o
   1   2  11        8.04        9.66      4.88 o
   2   2  11      103.61       92.78      7.60 o
   3   2  11       12.35       17.17      5.02 o
   4   2  11       14.75       19.67      5.74 o
   5   2  11        3.24       12.70      6.28 o
   6   2  11        3.60       12.04      8.96 o
   0   3  11       52.01       59.36      9.78 o
   1   3  11      103.24       98.18      7.70 o
   2   3  11       24.95       30.08      5.43 o
   3   3  11        1.58        3.21      4.69 o
   4   3  11        1.01       -0.68      5.09 o
   5   3  11        2.31        1.70      7.93 o
   6   3  11        2.31       16.67      9.70 o
   0   4  11       11.69       13.38      7.28 o
   1   4  11       86.37       71.98      7.03 o
   2   4  11       49.70       55.65      5.97 o
   3   4  11        6.95       14.37      5.29 o
   4   4  11       42.56       35.23      6.92 o
   5   4  11        2.57       13.21     10.32 o
   6   4  11        9.85       24.52     12.30 o
   0   5  11        9.54       -5.57      6.17 o
   1   5  11        4.79        9.68      4.60 o
   2   5  11        5.42        5.82      4.46 o
   3   5  11       22.89       22.26      5.72 o
   4   5  11        2.39        5.77      5.97 o
   5   5  11        1.23        3.58      8.14 o
   0   6  11        0.02        3.36      6.15 o
   1   6  11        2.81        7.13      4.59 o
   2   6  11        0.40        5.25      4.67 o
   3   6  11       16.12       23.01      6.82 o
   4   6  11        1.97       11.87      8.05 o
   5   6  11        4.66       14.94     13.63 o
   0   7  11        2.06        7.45      7.33 o
   1   7  11        1.05       -2.66      5.21 o
   2   7  11        7.12        8.61      6.41 o
   3   7  11        3.03       -1.93      6.66 o
   4   7  11        3.71       13.85      9.60 o
   0   8  11        0.03       -3.75      9.12 o
   1   8  11        0.18        9.67      7.40 o
   2   8  11        0.47       -2.06      7.60 o
   3   8  11        1.69        7.21     11.17 o
   4   8  11        1.18        2.54     12.53 o
   0   9  11        1.02        0.92     13.76 o
   1   9  11        4.90       13.52      8.54 o
   2   9  11        0.73        4.84      9.30 o
   3   9  11        0.32       19.44     11.68 o
   0  10  11        0.05        2.64     14.81 o
   1  10  11        0.55        3.63     10.11 o
   2  10  11        0.92        5.43     10.19 o
   0   0  12        1.33       -0.57      9.21 o
   1   0  12       16.01       14.44      7.38 o
   2   0  12        6.65       19.54     11.24 o
   3   0  12       15.35       15.31      8.63 o
   4   0  12       11.76        7.04      9.62 o
   5   0  12        0.00       10.69     12.23 o
   0   1  12        0.09       -8.47      5.64 o
   1   1  12        1.57        3.37      4.70 o
   2   1  12       25.13       24.83      5.83 o
   3   1  12        4.53        6.20      5.84 o
   4   1  12       22.85       18.01      7.87 o
   5   1  12        2.73       15.58      8.43 o
   0   2  12        4.61        6.03      6.92 o
   1   2  12       10.90       13.63      5.29 o
   2   2  12        8.16       11.80      5.24 o
   3   2  12       12.27       14.84      5.98 o
   4   2  12        3.85        6.61      6.42 o
   5   2  12        9.35       20.17     13.22 o
   0   3  12       63.16       54.66     10.22 o
   1   3  12       17.06       24.69      5.94 o
   2   3  12       29.61       27.47      5.83 o
   3   3  12       23.86       15.18      6.03 o
   4   3  12        7.33       13.62      7.36 o
   5   3  12        1.65       28.99     11.99 o
   0   4  12        8.48       13.65      7.13 o
   1   4  12        5.87        9.93      5.26 o
   2   4  12        6.64        7.96      5.04 o
   3   4  12        1.41        7.88      6.55 o
   4   4  12        7.15       10.90     13.45 o
   5   4  12        2.63       16.69     14.23 o
   0   5  12        0.11        9.54      7.56 o
   1   5  12       30.83       26.01      6.40 o
   2   5  12        4.90       17.49      5.89 o
   3   5  12        7.24       13.78      7.78 o
   4   5  12        8.26       21.58     12.53 o
   5   5  12        0.98       19.18     11.74 o
   0   6  12        3.05       11.31      9.78 o
   1   6  12        4.90        6.74      7.52 o
   2   6  12        0.36        4.43      7.25 o
   3   6  12        1.08       16.83      8.85 o
   4   6  12        0.24       20.42     11.80 o
   0   7  12        0.44        5.36     11.20 o
   1   7  12        0.05        0.72      7.69 o
   2   7  12        1.07       20.28      8.91 o
   3   7  12        2.36       10.80      9.01 o
   4   7  12        1.62       26.70     18.57 o
   0   8  12        0.49       19.27     14.17 o
   1   8  12        2.01       16.54     10.18 o
   2   8  12        1.01        8.96      8.91 o
   3   8  12        1.91       18.84     12.93 o
   0   9  12        1.56       -1.89     23.88 o
   1   9  12        1.67        7.59     10.35 o
   2   9  12        1.11        5.26     12.01 o
   1   0  13        1.49        5.53      7.36 o
   2   0  13        2.20       21.22     13.32 o
   3   0  13        0.33       10.56     11.48 o
   4   0  13        1.10       24.60     13.00 o
   5   0  13        0.07       37.16     18.94 o
   0   1  13        0.01       11.90      7.84 o
   1   1  13        4.95        8.97      5.44 o
   2   1  13        4.69       24.85      8.66 o
   3   1  13        0.88        5.65      9.32 o
   4   1  13        0.88       17.55     11.53 o
   5   1  13        2.48       39.16     15.14 o
   0   2  13        1.42       11.35      7.83 o
   1   2  13        8.82       14.58      6.87 o
   2   2  13        3.96       28.39      8.60 o
   3   2  13        3.54        9.81      9.11 o
   4   2  13        3.08       16.30     10.31 o
   0   3  13        2.25        4.85     11.08 o
   1   3  13        3.78       18.65      8.12 o
   2   3  13        0.41       14.59      9.82 o
   3   3  13        1.98       15.09      9.34 o
   4   3  13        3.35       18.24     12.95 o
   0   4  13        0.00        9.94     12.18 o
   1   4  13        1.97       11.20      7.93 o
   2   4  13       14.84       23.97      8.50 o
   3   4  13        4.42       16.17     10.58 o
   4   4  13        9.09        7.04     11.40 o
   0   5  13        0.21        5.04     11.58 o
   1   5  13        1.04       17.18      9.14 o
   2   5  13        0.18       17.75      9.06 o
   3   5  13        0.78        4.70     10.41 o
   4   5  13        0.70       21.30     14.06 o
   0   6  13        2.40       21.21     13.94 o
   1   6  13        1.32       20.59      9.53 o
   2   6  13        0.59       19.16     10.71 o
   3   6  13        5.60       12.89      9.54 o
   0   7  13        0.66       23.83     13.69 o
   1   7  13        0.44       19.02     10.20 o
   2   7  13        0.18       12.13     11.99 o
   0   8  13        3.60       14.42     15.10 o
   1   8  13        0.32       15.14     10.71 o
   0   0  14        6.91       45.92     22.96 o
   1   0  14        0.02       57.45     19.77 o
   2   0  14        0.12       32.43     21.54 o
   3   0  14        0.05       21.54     24.85 o
   4   0  14        0.11       24.85     17.52 o
   0   1  14        0.65       35.76     16.18 o
   1   1  14        0.26       42.29     10.93 o
   2   1  14        0.19       23.67     15.06 o
   3   1  14        0.65       11.87     12.97 o
   4   1  14        0.08       53.91     20.12 o
   0   2  14        0.07       40.57     16.68 o
   1   2  14        0.56       43.16     11.38 o
   2   2  14        1.21       21.17     12.61 o
   3   2  14        2.42       15.59     12.85 o
   0   3  14        0.88       33.25     22.61 o
   1   3  14        0.33       33.29     10.23 o
   2   3  14        0.69       16.30     12.27 o
   3   3  14        0.05       10.96     12.38 o
   0   4  14        1.90       32.32     14.15 o
   1   4  14        0.34       18.95      9.40 o
   2   4  14        1.09       26.30     24.78 o
   3   4  14        1.96       15.48     13.50 o
   0   5  14        2.61       19.67     16.24 o
   1   5  14        1.12       21.64     11.56 o
   2   5  14        0.53       18.77     12.07 o
   0   6  14        0.07       32.06     22.90 o
   1   6  14        1.68       29.37     12.47 o
   1   0  15        0.64       93.70     19.02 o
   2   0  15        0.86       40.48     24.38 o
   0   1  15        0.03       49.42     17.68 o
   1   1  15        0.53       76.70     18.04 o
   2   1  15        0.03       55.75     17.91 o
   0   2  15        0.29       63.65     19.77 o
   1   2  15        0.13       75.81     14.45 o
   2   2  15        0.35       23.88     16.52 o
   0   3  15        0.33       53.61     24.26 o
   1   3  15        0.04       74.58     17.35 o
   0   4  15        0.00       24.98     27.20 o
   1   4  15        0.35       47.13     10.87 o
 
